# Supplementary material for: Sex-Specific Models to Predict Insulin Secretion and Sensitivity in Subjects with Overweight and Obesity
Source: Int J Mol Sci. 2023 Mar 24;24(7):6130. doi: 10.3390/ijms24076130 (PMC10094028; doi:10.3390/ijms24076130)
Supplement: Supplementary file 1 [file ijms-24-06130-s001.zip]

Archive with 1 entries (1 files):
- ijms-2280478-supplementary.pdf
